# Supplementary material for: Identification of gene-phenotype connectivity associated with flavanone naringenin by functional network analysis
Source: PeerJ. 2019 Mar 19;7:e6611. doi: 10.7717/peerj.6611 (PMC6430101; doi:10.7717/peerj.6611)
Supplement: Supplemental Information 1 [file peerj-07-6611-s001.xlsx]

## Sheet: TableS1
Table S1. Direct protein targets and indirect protein targets of naringenin.
Direct Protein Target	Indirect Protein Target
AKR1C1	CYP17A1, CYP3A4, CYP1A1, AKR1C3, SRD5A1, HSD3B2, HSD3B1, UGT1A3, UGT1A7, UGT2B15, UGT2B17, UGT2A1, UGT2B7, EPHX1, UGT1A1, UGT2A3, UGT1A6, CYP11B1, AKR1D1, DHDH
CYP1B1	GSTM3, GSTM1, GSTP1, HPGDS, EPHX1, GSTA1, GSTT1, COMT, UGT1A6, UGT1A1, HSD17B6, HSD17B1, UGT1A4, UGT2B7, UGT1A7, UGT1A3, UGT1A10, UGT1A9, GSTM2, HSD17B7
CYP19A1	CYP17A1, HSD3B, 1CYP3A4, HSD17B1, HSD17B6, HSD17B3, HSD3B2, CYP1A1, AKR1C3, UGT1A1, UGT1A6, UGT2B15, SRD5A1, HSD17B7, HSD17B8, UGT2B17, SULT1E1, CYP3A5, HSD17B2, ESR1
ESR1	AKT1, JUN, NCOA1, IGF1, NCOA2, NOS3, IGF1R, SRC, MYC, CCND1, NCOR1, NCOA3, NRIP1, PIK3CA, NCOR2, PRL, FOS, BRCA1, TFF1, PELP1
ESR2	UBA3, NCOA1, UBE2M, NCOA2, FOS, SMARCE1, SRC, NCOA3, NOS3, MAPK1, MED1, NR0B1, NR0B2, DDX54, MAPK11, GNAS, C3, NEDD8, SMARCB1, ESR1
KANSL3	WDR5, OGT, KANSL2, HCFC1, KAT8, MCRS1, PHF20, POLE4, KANSL1L, KANSL1, TADA3, DPY30, ADAM11
SHBG	IGFBP3, IGF1, NLGN2, NRXN3, IGFBP1, PRL, LEP, BRD2, ALB, POMC, CYP17A1, CYP19A1, CRP, GNRH1, INS, AR, SERPINA6, NRXN2, ESR1, SULT2A1
