# Supplementary material for: Identification of gene-phenotype connectivity associated with flavanone naringenin by functional network analysis
Source: PeerJ. 2019 Mar 19;7:e6611. doi: 10.7717/peerj.6611 (PMC6430101; doi:10.7717/peerj.6611)
Supplement: Supplemental Information 2 [file peerj-07-6611-s002.xlsx]

## Sheet: Table S2
Table S2. List of 109 naringenin-mediated proteins.
AKR1C1
CYP17A1
CYP3A4
CYP1A1
AKR1C3
SRD5A1
HSD3B2
HSD3B1
UGT1A3
UGT1A7
UGT2B15
UGT2B17
UGT2A1
UGT2B7
EPHX1
UGT1A1
UGT2A3
UGT1A6
CYP11B1
AKR1D1
DHDH
CYP1B1
GSTM3
GSTM1
GSTP1
HPGDS
GSTA1
GSTT1
COMT
HSD17B6
HSD17B1
UGT1A4
UGT1A10
UGT1A9
GSTM2
HSD17B7
CYP19A1
HSD3B
1CYP3A4
HSD17B3
HSD17B8
SULT1E1
CYP3A5
HSD17B2
ESR1
AKT1
JUN
NCOA1
IGF1
NCOA2
NOS3
IGF1R
SRC
MYC
CCND1
NCOR1
NCOA3
NRIP1
PIK3CA
NCOR2
PRL
FOS
BRCA1
TFF1
PELP1
ESR2
UBA3
UBE2M
SMARCE1
MAPK1
MED1
NR0B1
NR0B2
DDX54
MAPK11
GNAS
C3
NEDD8
SMARCB1
KANSL3
WDR5
OGT
KANSL2
HCFC1
KAT8
MCRS1
PHF20
POLE4
KANSL1L
KANSL1
TADA3
DPY30
ADAM11
SHBG
IGFBP3
NLGN2
NRXN3
IGFBP1
LEP
BRD2
POMC
CRP
ALB
GNRH1
INS
AR
SERPINA6
NRXN2
SULT2A1
