# Supplementary material for: Identification of gene-phenotype connectivity associated with flavanone naringenin by functional network analysis
Source: PeerJ. 2019 Mar 19;7:e6611. doi: 10.7717/peerj.6611 (PMC6430101; doi:10.7717/peerj.6611)
Supplement: Supplemental Information 4 [file peerj-07-6611-s004.xlsx]

## Sheet: KEGG
	Table S4. All Enrichment KEGG pathway.
Category	Term	PValue	FDR	Count	Genes
KEGG_PATHWAY	hsa00140:Steroid hormone biosynthesis	4.86e-49	5.97e-46	33	CYP3A4, HSD3B2, CYP3A5, HSD3B1, CYP1B1, HSD17B2, HSD17B1, CYP11B1, COMT, UGT1A7, AKR1C3, UGT1A6, UGT1A9, UGT1A3, UGT1A4, UGT2A1, HSD17B6, HSD17B3, SRD5A1, UGT2A3, SULT1E1, HSD17B7, AKR1C1, CYP19A1, HSD17B8, CYP1A1, UGT1A1, UGT1A10, UGT2B17, CYP17A1, UGT2B15, AKR1D1, UGT2B7
KEGG_PATHWAY	hsa00980:Metabolism of xenobiotics by cytochrome P450	3.29e-31	4.03e-28	26	GSTA1, CYP3A4, CYP3A5, CYP1B1, SULT2A1, CYP1A1, EPHX1, GSTT1, UGT1A1, DHDH, GSTM1, UGT1A7, UGT1A10, GSTM2, UGT1A6, UGT1A9, UGT2B17, GSTM3, UGT1A3, UGT1A4, UGT2A1, UGT2A3, UGT2B15, UGT2B7, AKR1C1, GSTP1
KEGG_PATHWAY	hsa05204:Chemical carcinogenesis	8.08e-27	9.92e-24	24	GSTA1, CYP3A4, CYP3A5, CYP1B1, SULT2A1, CYP1A1, EPHX1, GSTT1, UGT1A1, UGT1A7, GSTM1, UGT1A10, UGT1A6, GSTM2, UGT1A9, UGT2B17, GSTM3, UGT1A3, UGT1A4, UGT2A1, UGT2A3, UGT2B15, UGT2B7, GSTP1
KEGG_PATHWAY	hsa00982:Drug metabolism - cytochrome P450	6.4e-22	7.85e-19	20	GSTA1, CYP3A4, CYP3A5, GSTT1, UGT1A1, UGT1A7, GSTM1, UGT1A10, UGT1A6, GSTM2, UGT1A9, UGT2B17, GSTM3, UGT1A3, UGT1A4, UGT2A1, UGT2A3, UGT2B15, GSTP1, UGT2B7
KEGG_PATHWAY	hsa00830:Retinol metabolism	3.57e-16	4.11e-13	16	CYP3A4, CYP3A5, CYP1A1, UGT1A1, UGT1A7, UGT1A6, UGT1A10, UGT1A9, UGT2B17, UGT1A3, UGT1A4, UGT2A1, HSD17B6, UGT2A3, UGT2B15, UGT2B7
KEGG_PATHWAY	hsa00040:Pentose and glucuronate interconversions	1.02e-15	1.22e-12	13	UGT1A7, UGT1A10, UGT1A6, UGT1A9, UGT2B17, UGT1A3, UGT1A4, UGT2A1, UGT2A3, UGT2B15, UGT1A1, DHDH, UGT2B7
KEGG_PATHWAY	hsa00053:Ascorbate and aldarate metabolism	3.81e-15	4.63e-12	12	UGT1A7, UGT1A10, UGT1A6, UGT1A9, UGT2B17, UGT1A3, UGT1A4, UGT2A1, UGT2A3, UGT2B15, UGT1A1, UGT2B7
KEGG_PATHWAY	hsa04913:Ovarian steroidogenesis	6.86e-15	8.45e-12	14	AKR1C3, HSD3B2, IGF1R, CYP17A1, HSD3B1, CYP1B1, CYP1A1, HSD17B2, INS, HSD17B1, IGF1, GNAS, HSD17B7, CYP19A1
KEGG_PATHWAY	hsa00983:Drug metabolism - other enzymes	1.01e-13	1.23e-10	13	CYP3A4, UGT1A7, UGT1A10, UGT1A6, UGT1A9, UGT2B17, UGT1A3, UGT1A4, UGT2A1, UGT2A3, UGT2B15, UGT1A1, UGT2B7
KEGG_PATHWAY	hsa00860:Porphyrin and chlorophyll metabolism	1.1e-12	1.35e-09	12	UGT1A7, UGT1A10, UGT1A6, UGT1A9, UGT2B17, UGT1A3, UGT1A4, UGT2A1, UGT2A3, UGT2B15, UGT1A1, UGT2B7
KEGG_PATHWAY	hsa04917:Prolactin signaling pathway	4.99e-10	6.12e-07	12	AKT1, MAPK1, FOS, CYP17A1, CCND1, INS, ESR1, PIK3CA, MAPK11, ESR2, PRL, SRC
KEGG_PATHWAY	hsa04919:Thyroid hormone signaling pathway	9.09e-08	0.000112	12	AKT1, MAPK1, NCOA1, CCND1, NCOA2, NCOA3, ESR1, PIK3CA, NCOR1, MYC, SRC, MED1
KEGG_PATHWAY	hsa04915:Estrogen signaling pathway	2.26e-06	0.00276921	10	AKT1, MAPK1, FOS, JUN, ESR1, PIK3CA, NOS3, GNAS, ESR2, SRC
KEGG_PATHWAY	hsa01100:Metabolic pathways	1.18e-05	0.0145174	32	CYP3A4, HSD3B2, CYP3A5, HSD3B1, HSD17B2, HSD17B1, CYP11B1, COMT, AKR1C3, UGT1A7, UGT1A6, UGT1A9, POLE4, UGT1A3, UGT1A4, UGT2A1, HSD17B6, HSD17B3, NOS3, UGT2A3, HPGDS, HSD17B7, CYP19A1, HSD17B8, CYP1A1, UGT1A1, UGT1A10, UGT2B17, CYP17A1, UGT2B15, AKR1D1, UGT2B7
KEGG_PATHWAY	hsa05215:Prostate cancer	7.7e-05	0.0944758	8	AKT1, MAPK1, IGF1R, AR, CCND1, INS, PIK3CA, IGF1
KEGG_PATHWAY	hsa05210:Colorectal cancer	8.61e-05	0.105603	7	AKT1, MAPK1, FOS, CCND1, JUN, PIK3CA, MYC
KEGG_PATHWAY	hsa05142:Chagas disease (American trypanosomiasis)	0.000221	0.271073	8	AKT1, MAPK1, FOS, C3, JUN, PIK3CA, MAPK11, GNAS
KEGG_PATHWAY	hsa00480:Glutathione metabolism	0.000325	0.398471	6	GSTM1, GSTA1, GSTM2, GSTM3, GSTT1, GSTP1
KEGG_PATHWAY	hsa04914:Progesterone-mediated oocyte maturation	0.000558	0.682854	7	AKT1, MAPK1, IGF1R, INS, PIK3CA, IGF1, MAPK11
KEGG_PATHWAY	hsa05205:Proteoglycans in cancer	0.000579	0.708185	10	AKT1, MAPK1, IGF1R, CCND1, ESR1, PIK3CA, IGF1, MAPK11, MYC, SRC
KEGG_PATHWAY	hsa04370:VEGF signaling pathway	0.000751	0.917318	6	AKT1, MAPK1, PIK3CA, NOS3, MAPK11, SRC
KEGG_PATHWAY	hsa04066:HIF-1 signaling pathway	0.000941	1.14892	7	AKT1, MAPK1, IGF1R, INS, PIK3CA, IGF1, NOS3
KEGG_PATHWAY	hsa05214:Glioma	0.00100427	1.22541	6	AKT1, MAPK1, IGF1R, CCND1, PIK3CA, IGF1
KEGG_PATHWAY	hsa04068:FoxO signaling pathway	0.00102618	1.252	8	AKT1, MAPK1, IGF1R, CCND1, INS, PIK3CA, IGF1, MAPK11
KEGG_PATHWAY	hsa05218:Melanoma	0.00149727	1.82191	6	AKT1, MAPK1, IGF1R, CCND1, PIK3CA, IGF1
KEGG_PATHWAY	hsa05161:Hepatitis B	0.00162498	1.97589	8	AKT1, MAPK1, FOS, CCND1, JUN, PIK3CA, MYC, SRC
KEGG_PATHWAY	hsa05213:Endometrial cancer	0.00328842	3.96136	5	AKT1, MAPK1, CCND1, PIK3CA, MYC
KEGG_PATHWAY	hsa04152:AMPK signaling pathway	0.00334494	4.02816	7	LEP, AKT1, IGF1R, CCND1, INS, PIK3CA, IGF1
KEGG_PATHWAY	hsa04015:Rap1 signaling pathway	0.00338431	4.07467	9	AKT1, MAPK1, IGF1R, INS, PIK3CA, IGF1, MAPK11, GNAS, SRC
KEGG_PATHWAY	hsa04012:ErbB signaling pathway	0.00366397	4.40447	6	AKT1, MAPK1, JUN, PIK3CA, MYC, SRC
KEGG_PATHWAY	hsa05221:Acute myeloid leukemia	0.00430381	5.15509	5	AKT1, MAPK1, CCND1, PIK3CA, MYC
KEGG_PATHWAY	hsa04611:Platelet activation	0.00439501	5.26163	7	AKT1, MAPK1, PIK3CA, NOS3, MAPK11, GNAS, SRC
KEGG_PATHWAY	hsa04912:GnRH signaling pathway	0.00444405	5.31888	6	MAPK1, GNRH1, JUN, MAPK11, GNAS, SRC
KEGG_PATHWAY	hsa04150:mTOR signaling pathway	0.004883	5.82988	5	AKT1, MAPK1, INS, PIK3CA, IGF1
KEGG_PATHWAY	hsa04550:Signaling pathways regulating pluripotency of stem cells	0.00629428	7.4557	7	AKT1, MAPK1, IGF1R, PIK3CA, IGF1, MAPK11, MYC
KEGG_PATHWAY	hsa05200:Pathways in cancer	0.00658832	7.79118	12	AKT1, MAPK1, IGF1R, FOS, AR, CCND1, JUN, PIK3CA, IGF1, GNAS, MYC, GSTP1
KEGG_PATHWAY	hsa04660:T cell receptor signaling pathway	0.00662113	7.82855	6	AKT1, MAPK1, FOS, JUN, PIK3CA, MAPK11
KEGG_PATHWAY	hsa04151:PI3K-Akt signaling pathway	0.00754572	8.87578	11	AKT1, MAPK1, IGF1R, CCND1, INS, PIK3CA, IGF1, NOS3, MYC, PRL, BRCA1
KEGG_PATHWAY	hsa04620:Toll-like receptor signaling pathway	0.00843302	9.87048	6	AKT1, MAPK1, FOS, JUN, PIK3CA, MAPK11
KEGG_PATHWAY	hsa04921:Oxytocin signaling pathway	0.00873306	10.2046	7	MAPK1, FOS, CCND1, JUN, NOS3, GNAS, SRC
KEGG_PATHWAY	hsa04668:TNF signaling pathway	0.00876532	10.2404	6	AKT1, MAPK1, FOS, JUN, PIK3CA, MAPK11
KEGG_PATHWAY	hsa04662:B cell receptor signaling pathway	0.00901569	10.5182	5	AKT1, MAPK1, FOS, JUN, PIK3CA
KEGG_PATHWAY	hsa05140:Leishmaniasis	0.00995336	11.5517	5	MAPK1, FOS, C3, JUN, MAPK11
KEGG_PATHWAY	hsa05220:Chronic myeloid leukemia	0.0104451	12.0893	5	AKT1, MAPK1, CCND1, PIK3CA, MYC
KEGG_PATHWAY	hsa04960:Aldosterone-regulated sodium reabsorption	0.0109581	12.6469	4	MAPK1, INS, PIK3CA, IGF1
KEGG_PATHWAY	hsa04510:Focal adhesion	0.0111081	12.8093	8	AKT1, MAPK1, IGF1R, CCND1, JUN, PIK3CA, IGF1, SRC
KEGG_PATHWAY	hsa05133:Pertussis	0.0120139	13.7844	5	MAPK1, FOS, C3, JUN, MAPK11
KEGG_PATHWAY	hsa05219:Bladder cancer	0.0125664	14.3741	4	MAPK1, CCND1, MYC, SRC
KEGG_PATHWAY	hsa05169:Epstein-Barr virus infection	0.0148902	16.8144	6	AKT1, JUN, PIK3CA, MAPK11, MYC, NCOR2
KEGG_PATHWAY	hsa04380:Osteoclast differentiation	0.0196853	21.6491	6	AKT1, MAPK1, FOS, JUN, PIK3CA, MAPK11
KEGG_PATHWAY	hsa05223:Non-small cell lung cancer	0.0287828	30.1195	4	AKT1, MAPK1, CCND1, PIK3CA
KEGG_PATHWAY	hsa04923:Regulation of lipolysis in adipocytes	0.0287828	30.1195	4	AKT1, INS, PIK3CA, GNAS
KEGG_PATHWAY	hsa04630:Jak-STAT signaling pathway	0.0289956	30.3072	6	LEP, AKT1, CCND1, PIK3CA, MYC, PRL
KEGG_PATHWAY	hsa04750:Inflammatory mediator regulation of TRP channels	0.0291015	30.4004	5	PIK3CA, IGF1, MAPK11, GNAS, SRC
KEGG_PATHWAY	hsa05231:Choline metabolism in cancer	0.0320314	32.9343	5	AKT1, MAPK1, FOS, JUN, PIK3CA
KEGG_PATHWAY	hsa04730:Long-term depression	0.0343557	34.884	4	MAPK1, IGF1R, IGF1, GNAS
KEGG_PATHWAY	hsa04931:Insulin resistance	0.0395223	39.0327	5	AKT1, INS, PIK3CA, NOS3, OGT
KEGG_PATHWAY	hsa05230:Central carbon metabolism in cancer	0.0404475	39.7494	4	AKT1, MAPK1, PIK3CA, MYC
KEGG_PATHWAY	hsa05212:Pancreatic cancer	0.0420505	40.973	4	AKT1, MAPK1, CCND1, PIK3CA
KEGG_PATHWAY	hsa04114:Oocyte meiosis	0.0430149	41.6981	5	MAPK1, IGF1R, AR, INS, IGF1
KEGG_PATHWAY	hsa05211:Renal cell carcinoma	0.0436853	42.1973	4	AKT1, MAPK1, JUN, PIK3CA
KEGG_PATHWAY	hsa05216:Thyroid cancer	0.0463019	44.1084	3	MAPK1, CCND1, MYC
KEGG_PATHWAY	hsa04664:Fc epsilon RI signaling pathway	0.0470492	44.6435	4	AKT1, MAPK1, PIK3CA, MAPK11
KEGG_PATHWAY	hsa04976:Bile secretion	0.048778	45.8633	4	SULT2A1, EPHX1, GNAS, NR0B2
